# Supplementary material for: Green Synthesis of Chitosan-Coated Selenium Nanoparticles for Paclitaxel Delivery
Source: Nanomaterials (Basel). 2025 Aug 18;15(16):1276. doi: 10.3390/nano15161276 (PMC12388513; doi:10.3390/nano15161276)
Supplement: Supplementary file 1 [file nanomaterials-15-01276-s001.zip]

Archive with 1 entries (1 files):
- nanomaterials-3754662-supplementary.pdf
